# Supplementary material for: Global Regulator PhoP is Necessary for Motility, Biofilm Formation, Exoenzyme Production, and Virulence of Xanthomonas citri Subsp. citri on Citrus Plants
Source: Genes (Basel). 2019 May 6;10(5):340. doi: 10.3390/genes10050340 (PMC6562643; doi:10.3390/genes10050340)
Supplement: Supplementary file 1 [file genes-10-00340-s001.zip]

Archive with 6 entries (5 files):
- Fig and Supplementary/Fig.pptx
- Fig and Supplementary/Table S1.docx
- Fig and Supplementary/Table S2  Statistics of reads map to reference genome.docx
- Fig and Supplementary/Table S3.docx
- Fig and Supplementary/Table S4.docx
- Fig and Supplementary/
